# Supplementary material for: Proteases of Dermatophagoides pteronyssinus
Source: Int J Mol Sci. 2017 Jun 6;18(6):1204. doi: 10.3390/ijms18061204 (PMC5486027; doi:10.3390/ijms18061204)
Supplement: Supplementary file 1 [file ijms-18-01204-s001.zip]

Archive with 3 entries (3 files):
- all_proteases_dept.fasta
- all_proteases_dfar.fasta
- all_proteases_scabies.fasta
